# Supplementary material for: Fecal metabolomic analysis of the role of gut microbiota and short-chain fatty acids in the therapeutic mechanism of Timosaponin AIII in Sjögren’s syndrome
Source: Clin Rheumatol. 2025 Jan 18;44(3):1209–23. doi: 10.1007/s10067-024-07294-8 (PMC11865223; doi:10.1007/s10067-024-07294-8)
Supplement: Supplementary file 1 — Supplementary file1 (XLSX 52 KB) [file 10067_2024_7294_MOESM1_ESM.xlsx]

## Sheet: Sheet1
Metabolites	HMDB	TA3/C FC	P	TA3/M FC	P	TA3/HCQ FC	P	kegg	Super Class	Class	Sub Class	Control	Control	Control	Control	Control	Control	Control	Control	Model	Model	Model	Model	Model	Model	Model	Model	HCQ	HCQ	HCQ	HCQ	HCQ	HCQ	HCQ	HCQ	TA3	TA3	TA3	TA3	TA3	TA3	TA3	TA3
(+)-Ligballinol	HMDB0029543	1.98985	0.00347944	3.00301	0.000772864	2.01682	0.00545175		Lignans, neolignans and related compounds	Furanoid lignans	Unclassified	5758.84	9146.08	11323.7	6994.64	13642.9	7327	11544.3	11185.6	8970.78	6837.45	13131.6	4091.37	23502.4	32419.3	53549.2	5943.55	5762.71	12795.6	10805.9	14845.4	16084.7	9236.83	17452.6	12083.7	12654.8	10859.7	8785.34	12874.6	11217	13402.1	10290.1	9919.7
(±)-(E)-13-Hydroxy-10-oxo-11-octadecenoic acid	HMDB0040900	1.88398	0.0107828	1.58616	0.0447343	2.03787	0.00654842		Lipids and lipid-like molecules	Fatty Acyls	Lineolic acids and derivatives	7133.06	6655.68	8958.64	10487.7	7167.71	49244.9	6496.46	6512.09	10270.7	14975	13063.8	13424.3	10514.3	9749.34	10659.3	9546.88	9032.7	10430.8	6820.97	9873.13	9098	10816.7	9570.2	8744.14	9863.2	11234.9	13850.4	8290.97	10955.3	7156.07	8559.05	11708.5
(2E,4E)-N-[2-[[(2R,3R,4R,5R,6S)-2-(1,2-Dihydroxyethyl)-4,5-dihydroxy-6-(7H-purin-6-ylamino)oxan-3-yl]amino]-2-oxoethyl]tetradeca-2,4-dienamide	HMDB0253826	20.641	0.00114889	7.47944	0.00281691	2.95371	0.0203601		Organic acids and derivatives	Carboxylic acids and derivatives	Amino acids, peptides, and analogues	428.81	552.749	1040.32	645.334	647.308	420.734	195.137	442.831	883.232	2.03989e-08	1400.4	1123.24	1089.83	728.93	625.346	572.423	730.734	1119.1	354.912	703.391	773.309	590.606	1191.74	937.386	411.504	630.03	910.391	612.332	542.428	474.045	870.95	606.278
(9Z,11R,12S,13S,15Z)-12,13-Epoxy-11-hydroxy-9,15-octadecadienoic acid	HMDB0033505	1.63118	0.0200934	1.80759	0.00810874	2.02953	0.00198837		Lipids and lipid-like molecules	Fatty Acyls	Fatty acids and conjugates	17111	13697.7	22695.8	17766.1	19684.1	409487	46118.4	20769.8	26854.5	17097	24195.7	24753.8	19461.6	25113.2	38287.2	31503.6	21194.7	19068.7	12948.2	47480.2	17394.6	16145.9	20799.7	15195.9	31529.4	36267.6	39990	43123.5	26988.9	45800.1	32667	171519
(S)-Argpyrimidine	HMDB0037180	0.395261	0.0139881	0.21929	0.000653154	0.232307	0.000183637		Organic acids and derivatives	Carboxylic acids and derivatives	Amino acids, peptides, and analogues	834.875	27298.4	4964.88	8239.18	1477.24	21628.5	4966.73	5409.63	4073.42	1968.01	18385.1	677.332	6754.53	10045.9	4056.02	2573.35	3310.56	11264.6	3666.47	17876.5	29376.9	9375.48	9584.44	3828.12	4976.99	8034.64	1728.47	2855.9	26697.8	1533.33	1021.33	13086.7
13'-Carboxy-gamma-tocopherol	HMDB0012557	0.387605	0.000628101	2.34018	0.0129547	1.8386	0.0427505		Lipids and lipid-like molecules	Prenol lipids	Quinone and hydroquinone lipids	821477	515536	190860	73879.6	158616	18639.6	141717	324229	96954.2	302313	72215.4	156923	75707.1	73477.9	86777.4	230551	114015	165433	471547	73679.5	93653.7	209607	78611.3	352356	81343.1	152164	190071	255977	156710	129725	131303	56702.3
13-L-Hydroperoxylinoleic acid	HMDB0003871	1.60097	0.0157589	2.02454	0.000278081	1.88986	0.000474726	C04717	Lipids and lipid-like molecules	Fatty Acyls	Lineolic acids and derivatives	12297	31450.5	12245.5	5337.61	8862.75	4913.79	5029.19	17935.7	7181.91	14082	13764.1	9075.06	6553.68	13224.1	7478.68	7024.73	10426.7	26448.5	20018.6	6894.98	7637.36	24215.5	10478.3	10999.2	17312.5	13782.9	9450.09	7574.62	9983.78	18643.2	11582.6	12856.1
13-Oxo-9,11-octadecadienoic acid	HMDB0246143	1.92759	0.00939607	1.52079	0.0486273	1.69712	0.0227019		Lipids and lipid-like molecules	Fatty Acyls	Lineolic acids and derivatives	57566.9	85763.1	112021	97737.1	75937	200989	59746.6	50806.7	40757.7	48896.6	125468	48252.5	61140.8	108380	96018.5	56713.8	126102	50907.5	74264.2	47951.3	115886	99921.8	59886	52445.7	165790	186805	110767	114148	166199	181232	126032	134652
2-(6-Hydroxy-2-methoxy-3,4-methylenedioxyphenyl)benzofuran	HMDB0030768	3.23097	0.000268687	1.53226	0.011209	2.01475	0.000283391		Phenylpropanoids and polyketides	2-arylbenzofuran flavonoids	Unclassified	2582.95	603.627	746.765	5035.29	1601.19	8199.96	895.931	1818.68	419.884	2.03989e-08	487.296	179.658	233.388	83.6374	917.791	741.765	327.628	256.144	268.603	934.959	142.215	107.442	662.657	645.273	91.7837	299.995	346.854	614.155	251.52	656.503	399.583	1205.07
2-[4-(sulfooxy)phenyl]acetic acid	HMDB0132500	0.160186	0.0341006	0.137345	0.039952	0.168649	0.00849824		Organic acids and derivatives	Organic sulfuric acids and derivatives	Arylsulfates	30.6095	897.217	320.439	1035.45	671.013	1234.51	1014.05	603.843	1350	22826.9	1022.05	958.248	345.241	229.568	655.649	395.004	611.319	605.971	665.383	951.339	4638.18	391.843	2140.35	846.929	593.723	823.565	890.83	534.376	1169.68	505.179	465.512	189.917
22-Acetylpriverogenin B	HMDB0034645	2732.37	7.99121e-05	3.94124e+12	7.96237e-05	5.31814	0.00141444		Lipids and lipid-like molecules	Prenol lipids	Triterpenoids	6016.17	17136.6	12352.1	9521.12	6875.71	20575.7	17052.6	12619.2	13076.8	2.03989e-08	10646.9	4339.84	8403.68	14300.8	24699.1	16957.4	13782.3	5361.38	10023.1	20449.9	15013	13235.3	8529.14	4603.92	15613.6	17455.4	10114.5	11888	18178.1	15576.7	11702.1	15471.3
2-Thiobarbituric acid	HMDB0245321	0.463045	0.00646783	2.40029	0.00468463	2.17823	0.00603579		Organoheterocyclic compounds	Diazines	Pyrimidines and pyrimidine derivatives	624.067	502.613	138.013	246.668	436.529	173.878	117.384	557.788	346.537	358.675	753.889	843.855	1136.86	1230.66	98.349	669.354	402.311	4863.82	1575.63	59.239	1088.23	616.161	460.612	1390.6	519.055	472.954	566.09	101.092	474.997	295.893	432.066	497.708
3beta-3-Hydroxy-11-oxolanosta-8,24-dien-26-al	HMDB0035406	3.32339	0.00113674	3.32017	0.00185683	3.08841	0.00145967		Lipids and lipid-like molecules	Prenol lipids	Triterpenoids	3400.15	872.646	1173.08	1937.48	972.684	11963.2	5013.52	2170.52	2.03989e-08	2.03989e-08	156.606	2.03989e-08	138.404	325.791	765.75	662.356	697.376	2.03989e-08	271.668	2209.83	893.379	95.9537	414.799	157.29	720.794	320.628	410.147	700.071	1202.52	1756.86	1259.33	856.541
3-Methylhistamine	HMDB0001861	0.210058	0.00930281	0.144004	0.0138571	0.274752	0.0297238		Organic nitrogen compounds	Organonitrogen compounds	Amines	2617.3	2699.45	2962.38	2480.68	3909.36	2471.46	2103.51	2247.84	4020.94	1249.39	4193.76	4883.58	3759.44	3112.21	30927.4	6589.81	3219.06	3270.75	3687.05	27543.4	2569.46	2812.46	2977.91	3059.11	4533.19	2857.45	5110.69	21950.2	4903.53	14144.9	5123.8	8784.14
4-(2-Aminophenyl)-2,4-dioxobutanoic acid	HMDB0000978	#REF!	3.7559e-06	0.618425	0.0417862	0.602822	0.0277433	C01252	Organic oxygen compounds	Organooxygen compounds	Carbonyl compounds	26218.7	64479	47049.4	9609.69	25519.9	3215.42	46412.3	14208.9	106097	175033	46108.9	102781	113835	52773.5	62424	119039	86617.5	109895	56493.1	41607	60685.7	82385.6	143666	121548	48927	89370.1	152426	80071.6	56271.3	25675.8	55016.6	37401
4-Acetyl-2(3H)-benzoxazolone	HMDB0040612	0.350063	0.00811105	0.658377	0.0125883	0.505571	0.0460059		Organoheterocyclic compounds	Benzoxazoles	Benzoxazolones	15822.6	11245	15493.4	13655.4	25678.8	11748.6	9936.06	10622.2	22208.6	25271.1	20095.5	35004	19345.3	10028.3	14554.6	15760.2	16619	19649.5	11536.4	11195.5	10901.1	14721.2	20129.3	17496.2	12714	12803.9	24866.5	18259.8	9931.24	13985.4	22258.6	20994.3
5-Aminopentanoic acid	HMDB0003355	0.576893	0.0222106	0.596032	0.00603129	0.44248	0.000294244	C00431	Organic acids and derivatives	Carboxylic acids and derivatives	Amino acids, peptides, and analogues	435.836	427.235	395.532	892.909	499.361	504.745	449.25	525.668	614.48	454.522	1252.4	390.776	435.901	1268.33	1667.45	527.858	389.449	598.242	427.582	1431.53	1112.5	511.067	714.519	341.495	619.618	610.304	424.999	622.314	647.021	584.353	339.014	2793.39
6-Deoxocastasterone	HMDB0033984	15.959	1.03938e-08	1.90563	0.00409395	1.8647	0.000765612	C15802	Lipids and lipid-like molecules	Steroids and steroid derivatives	Bile acids, alcohols and derivatives	28727.5	13161	33373.8	67142.7	16475.9	124130	56972.1	17735	11678.3	8782.71	10618.8	15683.5	39418.6	10117.5	13918.3	27367.6	25669.8	55706.3	16671.5	52007.9	24372.5	16810.8	65998.8	21664.7	36514.5	20854.6	127015	99787.3	266573	70204.5	52870	63426.7
Caryatin	HMDB0037351	3.05367	5.13978e-05	1.60468	0.00801345	2.20736	2.92774e-07		Phenylpropanoids and polyketides	Flavonoids	O-methylated flavonoids	2677.27	1550.54	1967.96	2770.14	2482.39	1414.45	2323.1	1619.91	13480	6874.65	955.547	655.867	368.953	2355.52	1168.98	1252.26	1368.52	348.501	4605.85	828.345	1076.96	704.182	858.505	1286.81	1175.22	904.353	797.617	578.989	1017.01	1137.45	804.152	714.656
Cholesterol	HMDB0000067	10.8017	7.32982e-05	2.35157	0.0136506	2.06307	0.0136323	C00187	Lipids and lipid-like molecules	Steroids and steroid derivatives	Cholestane steroids	16067.7	8887.3	13319	15237.1	21744.8	36881.7	25098.4	13980.5	13463.4	15976.8	12584.2	18461.3	14484.1	9712.18	11859.5	16376.5	11362.6	17658.4	9595.77	26901.3	7742.4	11077.5	14769.4	15074.3	16909.6	9653.83	15851.1	20080.4	11003.3	16344.9	15831.3	27584.2
Cofaryloside	HMDB0035096	1.77594	2.09094e-05	1.6722	0.00214001	1.70962	0.00146341		Lipids and lipid-like molecules	Prenol lipids	Terpene glycosides	820.015	4632.63	2515.88	3686.51	5343.52	1763.57	1683.06	3482.54	3264.07	174.385	3988.47	2484.36	7929.34	9656.79	6994.23	2623.54	5882.43	3545.4	13428.1	5191.13	4311.78	8110.72	8253.44	4258.39	4681.04	4857.53	7432.34	5071.99	7535.53	2428.88	3121.39	4321.45
Cucurbitacin B 2-sulfate	HMDB0250580	2.50642	0.0488584	6.31262	0.0069634	2.52992	0.0390996		Lipids and lipid-like molecules	Steroids and steroid derivatives	Cucurbitacins	2.03989e-08	4198.49	204.661	467.28	3250.39	2159.18	7439.84	318.163	316.985	2.03989e-08	206.48	159.254	1118.7	21467.6	1801.67	1040.3	425.023	160.667	159.108	591.314	1058.06	13087.1	1700.29	311.313	671.406	1269.76	365.985	408.465	425.371	481.24	358.219	1123.42
delta-Methylionone	HMDB0031737	2.93433	0.000482498	3.0266	0.00104864	2.68539	0.00134497		Lipids and lipid-like molecules	Prenol lipids	Sesquiterpenoids	11130	26388.9	20215.2	17128	15879.5	123458	17265.2	21614.9	11027.8	74894.2	14891.8	5150.87	13900.4	23681.1	36834.4	9541.85	15742.4	3644	15905.7	43023	31084.4	37172.5	82041.7	10633.8	17017.1	11817.6	19195.4	20350.5	28211.1	16766.2	12187.1	18407.1
Deoxycholylvaline	HMDB0242423	2.92294	0.00118059	3.49029	0.000841862	1.74666	0.0242559		Unclassified	Unclassified	Unclassified	60617.3	24927.5	7262.14	46520.2	27112.4	154436	9336.15	9524.42	5161.1	622547	617.14	19825.1	15815.3	38278.2	1795.02	310.102	8102.77	17507.6	13292.9	1679.22	7991.18	9063.35	4946.2	16661.9	4740.52	16273.2	14.1312	6907.54	3506.97	583.815	1821.22	1338.76
DG(18:3(9Z,12Z,15Z)/15:0/0:0)	HMDB0007300	3.93821	0.00137488	1.77515	0.0424903	2.74546	0.00493375		Lipids and lipid-like molecules	Fatty Acyls	Lineolic acids and derivatives	309001	403337	203430	515024	354337	233051	273307	471522	433989	413949	296811	933412	359198	337023	297268	394121	408478	174918	163330	315653	180544	293857	145584	355351	300602	306940	405489	450908	373635	365857	404679	565871
Enterolactone	HMDB0006101	1.85411	0.00102303	2.56621	0.000250517	1.99105	0.000512851	C18165	Lignans, neolignans and related compounds	Furanoid lignans	Tetrahydrofuran lignans	1526.36	699.055	641.725	782.56	662.5	626.665	3336.17	772.235	579.842	526.672	2137.63	1043.45	925.136	548.632	1027.29	1188.8	450.705	2434.47	589.689	1746.59	664.311	303.58	730.101	898.491	199.937	80.2036	767.525	541.501	345.265	528.417	430.236	378.222
Ergocalciferol	HMDB0000900	3.86377	2.3318e-07	1.99183	0.000509023	1.68528	0.00291567	C05441	Lipids and lipid-like molecules	Steroids and steroid derivatives	Vitamin D and derivatives	415.042	375.308	277.38	1386.27	227.531	1560.33	796.671	951.333	1127.17	2132	1430.61	403.465	860.206	1708.87	2121.74	1793.47	77660.6	31213	40119.8	35002.9	56587	26213.4	22781.4	49534.8	468.782	533.72	410.601	370.229	228.22	370.988	383.319	774.821
Eurycomanol	HMDB0252130	0.204628	0.000183918	0.270028	1.77056e-05	0.283612	0.000608045		Lipids and lipid-like molecules	Prenol lipids	Terpene lactones	270.039	883.622	108.562	468.362	2.03989e-08	2.03989e-08	2.03989e-08	766.14	387.882	2.03989e-08	10158.5	752.035	7873.14	10769.8	2895.98	2.03989e-08	3349.42	3469.66	3601.68	51.7458	7263.24	10035	3757.66	1027.58	2504.02	3017.26	129.188	2.03989e-08	2961.83	3363.81	820.333	2.03989e-08
Farnesylcysteine	HMDB0011627	0.626782	0.0239433	0.51445	0.0286944	0.584351	0.00837583	C19691	Lipids and lipid-like molecules	Prenol lipids	Sesquiterpenoids	541673	373944	543444	170493	327891	96070.1	96397.7	926929	705559	39277.1	217174	1.31637e+06	927357	288043	209607	906534	1.00639e+06	583220	813318	129943	140442	561791	513581	1.09527e+06	552031	744543	771943	577256	189181	181927	705751	109618
Ganodermatriol	HMDB0035315	6.22642	0.000242188	4.75002	0.0010385	3.1321	0.00271239		Lipids and lipid-like molecules	Prenol lipids	Tetraterpenoids	5630.56	6925.98	5493.34	8333.83	10358.9	5676.5	5174.76	13165.3	1020.29	2.03989e-08	957.912	1526.48	2140.28	32392.7	4795.64	3471.74	2708.82	1160.33	7363.1	2333.69	2778.38	9060.52	2823.94	8716.53	900325	60690.4	3.03734e+06	2.60788e+06	21598	201413	55434	8353.59
Germacrone	HMDB0252704	4.09161	0.000162072	3.20418	0.000658267	2.67292	0.00160943		Lipids and lipid-like molecules	Prenol lipids	Sesquiterpenoids	18724.9	47744.2	26380.4	46527.7	26362.8	11217.4	28720.6	30251	38835.1	8512.59	69004.5	44064.3	25848.5	64687.8	36833.2	52735.3	50484.2	32998.7	46096	50062.1	55131.7	37764.2	59600.1	38243.8	49571.2	31550.8	56517.2	38567	44481.7	19406	27602.1	47030.7
Glucose-6-glutamate	HMDB0252776	0.41892	0.00328389	0.542348	0.0286664	0.549148	0.00181846		Organic acids and derivatives	Carboxylic acids and derivatives	Amino acids, peptides, and analogues	27056.6	24630.5	15359.7	47250	11657.9	78266.7	61247.5	24955.6	27028.1	21644.7	26007.8	14766.4	27305.4	39452.3	68227.5	31283	24666.8	15634.7	19690	54766.1	31305.1	19349.4	36986.2	24628.1	18873.5	15689.2	13939.7	29098.5	19959.3	25416.7	10190.3	59191.2
Glutathione thiol	HMDB0252822	0.244845	4.07939e-05	0.473797	0.0303816	0.527864	0.0332536		Organic acids and derivatives	Carboxylic acids and derivatives	Amino acids, peptides, and analogues	73437	18780.7	15946.7	15118.6	25730.3	182.544	16088.9	106412	5306.56	2.03989e-08	962.407	2320.02	5611.48	4665.37	3967.92	4602.14	2763.37	1712.75	1698.42	2031.22	3293.5	1239.97	2611.76	2546.01	1536.4	942.623	3319.7	2879.79	1470.33	3517.7	2153.53	771.766
Glycocholenate sulfate	HMDB0242178	0.661896	0.0311775	0.529506	0.0248831	0.583789	0.0251667		Lipids and lipid-like molecules	Steroids and steroid derivatives	Bile acids, alcohols and derivatives	5745.07	2022.07	3323.87	713.19	2.03989e-08	4.60563	717.221	0.00558253	189.816	1.58367e+06	145.957	1630.67	13400.1	6321.44	117.82	888.389	360.342	2842.92	4004.71	604.514	1452.1	4918.92	5420.57	13785.7	1301.81	863.006	900.896	2.03989e-08	475.678	608.651	139.688	138.519
Heliannuol A	HMDB0039644	0.327658	0.000129127	0.588213	0.0366738	0.647035	0.0443108		Organoheterocyclic compounds	Oxocins	Unclassified	627.914	2128.96	884.216	645.81	1981.67	2.03989e-08	2.03989e-08	531.878	1735.42	2.03989e-08	4055.85	2925.33	3647.46	7967.14	1331.81	123.531	8225.71	3090.63	6917.2	3037.91	6742.25	6982.5	3983.02	944.657	4735.16	4610.56	861.13	855.51	5572.38	4308.85	454.451	2.03989e-08
Indole-3-carboxilic acid-O-sulphate	HMDB0060002	0.204486	0.00789633	0.458455	0.0179091	0.156575	0.0131758		Organoheterocyclic compounds	Indoles and derivatives	Indolecarboxylic acids and derivatives	3587.61	10202.4	5843.69	3870.02	4622.09	7031.06	2725.1	13917	7908.52	2.03989e-08	7414.54	10608.6	6603.27	10583.4	8950.31	8016.69	9097.91	7311.66	7350.47	8899.92	8511.73	9038.51	9200.48	7004	5418.05	7715.63	7314.48	8435.08	8118.38	3825.84	4402.41	6762.67
Iprobenfos	HMDB0031768	0.156319	0.000461771	0.333535	0.0183514	0.493811	0.0444235	C15230	Benzenoids	Benzene and substituted derivatives	Unclassified	1646.52	5456.44	948.293	1529.26	719.185	1280.48	3278.34	2117.42	1293.47	86.8015	4140.9	638.467	19497.3	9074.1	1314.04	2134.8	5587.66	25856.4	4168.75	1679.24	8416.12	35460.3	17138.7	11830.7	14385.1	54768.3	14651.8	3445.29	14492.2	1704.05	3763.58	400.365
Isoleucyl-prolyl-arginine-4-nitroanilide	HMDB0250210	0.50861	0.00391372	2.44279	0.00143773	1.79845	0.0165542		Organic acids and derivatives	Carboxylic acids and derivatives	Amino acids, peptides, and analogues	15399.1	6890.03	3636.94	7862.23	1393.37	8703.01	5261.82	2966.38	11643.4	71848	61043.2	2253.18	20667.2	36820.9	4437.83	3132.6	3691.46	58790	8116.75	13302.2	27131.1	8873.94	17033.5	12961.6	24955.4	1964.77	2375.8	1880.92	8175.5	2518.1	1721.93	1265.73
Lepidine C	HMDB0032717	0.411784	0.0301936	2.1064	0.0282879	1.99726	0.023188		Benzenoids	Benzene and substituted derivatives	Diphenylethers	26090.3	12850.5	5869.42	6730.63	5365.26	5166.44	16738.4	16841	4585.32	259541	1678.83	5172.17	5291.99	7074.29	7500.02	5416.77	5333.05	3998.24	7932.53	8824.13	7270.77	7392.61	4174.59	13070.5	3552.17	6574	4013.06	8753.62	4070.7	5332.54	4254.63	2469.33
Lysylphenylalanine	HMDB0028958	4.94552	0.0053814	3.3334	0.0139228	2.35455	0.0444097		Organic acids and derivatives	Carboxylic acids and derivatives	Amino acids, peptides, and analogues	86286.4	39680.8	66312.1	42596.5	37810.3	23872.9	115142	45716	22036.7	15768.6	18442.2	26191.6	21997.7	28406.9	53226.3	63380.8	48362.7	29890.9	55913.5	49522.3	30129.2	29619.8	29892.5	66108.3	40045.4	44007.5	35014.5	51037.6	33484.5	50191.6	76143.6	27050.6
MG(0:0/22:0/0:0)	HMDB0011551	3.44864	0.000134778	2.35353	0.00299341	2.22999	0.00140251		Lipids and lipid-like molecules	Glycerolipids	Monoradylglycerols	3897.22	2241.38	1428.59	1050.92	1667.14	6569.27	4901.49	2085.87	502.664	2591.87	541.157	1025.5	812.143	2025.82	1815.88	710.305	867.497	1220.02	1953.84	3785.62	1417.23	1235.93	612.449	1141.71	1542.46	1043.17	389.494	1735.7	1167.95	1743.54	625.305	3023.84
MG(0:0/22:4(7Z,10Z,13Z,16Z)/0:0)	HMDB0011554	0.281429	0.000446275	2.86246	0.00035688	1.74089	0.0208468		Lipids and lipid-like molecules	Glycerolipids	Monoradylglycerols	11463.1	14586.9	6271.67	13214.9	6850.11	25469	19019.3	13145.7	2811.71	10465.3	1552.89	3128.49	2050.32	6984.86	10900	4479.1	8315.03	3477.92	11782.3	7489.35	3788.55	3717.45	3148.5	7535.93	3249.37	8011.59	6998.81	9984.52	5310.82	5767.18	9174.55	4211.42
N1-Methyl-2-pyridone-5-carboxamide	HMDB0004193	2.40814	0.00677359	2.01301	0.00441355	1.95312	0.00410194	C05842	Organoheterocyclic compounds	Pyridines and derivatives	Pyridinecarboxylic acids and derivatives	15676.5	79397.1	29602	8604.47	16568	18562.7	138182	20754.2	63336.9	102523	26975.1	61628.2	114808	79779.8	71030.6	139545	137160	299390	114480	134753	145180	193172	594264	518531	29396.2	166141	143302	95657.2	58180.2	14029.9	32645.6	42583.5
N6,N6,N6-Trimethyl-L-lysine	HMDB0001325	1.82571	0.0397538	0.441265	0.00982911	0.400965	0.0112505	C03793	Organic acids and derivatives	Carboxylic acids and derivatives	Amino acids, peptides, and analogues	13127.6	10110.4	13961.5	19860.7	15089.2	43511.4	17912.5	16835	15640.4	26601.2	21020.9	20733.6	17305.3	8113.02	15669.1	14110.8	9989.99	20301.1	8629.96	31084.4	14754.9	9776.73	25198.6	8878.01	10281.4	8545.44	11427.4	18459.5	12385.3	10857.6	12250.3	25504.8
N6-Methyl-2'-deoxyadenosine	HMDB0255300	5.1852	0.000101638	84.5058	4.41121e-10	6.30721	1.46217e-06		Nucleosides, nucleotides, and analogues	Purine nucleosides	Purine 2'-deoxyribonucleosides	3737.43	7892.9	5695.01	7131.26	5391.01	28456.1	14265.2	8649.08	4884.27	5700.37	6754.19	2869.61	3518.55	9346.65	10210.3	6087.97	2535.52	3213.63	3646.9	13752	11800.3	6614.72	2049.93	4813.46	5064.55	3781.44	3240.64	6269.16	6527.67	5152.43	2934.48	8966.41
N-Eicosapentaenoyl Aspartic acid	HMDB0242067	2.18808	0.00704643	1.74027	0.0363039	2.7541	0.00168565		Organic acids and derivatives	Carboxylic acids and derivatives	Amino acids, peptides, and analogues	15569.2	12113.9	21327.7	20390.4	13651.5	71215.4	88781.4	13960.3	7813.7	11987.9	6016.82	8056.96	8565.45	8849.73	21977.5	22555.1	12523.9	7325.13	8618.17	36104.3	12371.3	7057.29	13375.4	8128.54	10437.5	9879.65	7023.32	17014.8	13573.2	16834.3	16338.8	26119.8
N-Eicosapentaenoyl Methionine	HMDB0242076	0.157696	0.000316918	0.283078	0.00274343	0.378481	0.00109938		Unclassified	Unclassified	Unclassified	150385	104429	111296	68232.4	73845.8	65270.6	112896	86734.5	37754.2	3810.59	33958	29643.1	40256.9	33617.5	43452.6	72936.8	87677.6	40286.3	58083.4	78329.1	53315.3	47062.1	36663	47140.3	113284	62011.3	100352	75486.2	73551.5	104316	98203.7	27939.5
N-Eicosapentaenoyl Threonine	HMDB0242080	1.69828	0.00441008	2.45225	2.91378e-05	1.92573	0.0001127		Unclassified	Unclassified	Unclassified	59388	22496.3	48355.3	90510.5	43907.4	31629.1	23705.5	38460.8	23514.6	7955.88	32021.1	10628.4	11982.7	32238.5	43928.3	37415.8	7767.45	14237.8	25075.1	17037	28492.5	25063.9	20013.9	11663.4	5116.01	3730.6	9685.5	6735.52	4565.08	11883.2	3648.58	11162.1
N-Linoleoyl Tyrosine	HMDB0241987	0.445577	0.0271494	0.241065	0.013861	0.274044	0.000182061		Organic acids and derivatives	Carboxylic acids and derivatives	Amino acids, peptides, and analogues	53836.9	84420.5	76421.1	79060	49931.7	71534.4	43548.2	34610.9	80524.6	128164	147735	116619	88941.9	189001	77028.9	99579.6	140625	136983	130305	77233.6	150207	246110	67395.8	76233.4	145163	293241	88007.3	65073.6	198677	122864	121789	82967.3
Norverapamil	HMDB0060540	2.12873	0.00602142	9.08096	1.61316e-05	4.48101	8.92069e-05		Benzenoids	Benzene and substituted derivatives	Phenylbutylamines	2846.95	2459.34	2404.49	1711.36	2245.79	1402.86	1516.7	3155.41	1260.27	1538.32	1333.17	620.237	1093.89	2807.72	18421.7	1717.75	11078.3	1402.92	894.66	1072.45	1932.24	1085.19	1267.51	1071.82	3727.61	2425.03	2384.36	1427.48	2405.01	2555.19	4500.9	2712.6
Olopatadine n-oxide	HMDB0060595	0.302356	0.0219715	0.165903	0.0229778	0.272291	0.00269244		Organic acids and derivatives	Organic sulfuric acids and derivatives	Arylsulfates	4941.62	12415.8	6529.2	14481.9	4547.88	43999.2	11354.7	8977.66	11999.2	33344.1	8524.44	9317.69	16249.5	9530.13	13533.1	10896.4	7496.9	5254	2619.36	36773.5	23015	9291.15	60975.4	14358.4	5643.44	8223.5	9578.33	14747.3	15782.5	5551.3	3889.47	15366.2
Orotidine	HMDB0000788	0.183965	0.00127796	0.491555	0.0276458	0.491301	0.0119934	C01103	Nucleosides, nucleotides, and analogues	Pyrimidine nucleosides	Unclassified	2702.13	4694.34	6695.05	6894.44	12518.2	55170.8	16057.9	5008.39	8708.76	2890.86	2357.51	19322.4	16137.4	4015.36	7187.2	17360.1	3152.21	15949.6	5784.32	19307.6	10804.3	5212.95	26622.2	9555.11	3331.75	4748.18	12169.8	9303.77	3488.36	4149.03	3423.63	16176
PA(a-25:0/18:0)	HMDB0115752	9.79504	0.000346254	7.12653	0.000730213	3.54591	0.00366638		Lipids and lipid-like molecules	Glycerophospholipids	Glycerophosphates	202062	170165	309194	221024	151684	215101	492176	193629	26937.8	94570.6	21180.7	32722.6	45397.2	17935.9	45052.5	72102.7	79952.5	139097	112222	66969.2	26064.2	75978.6	63695.3	159582	47573.6	163107	183985	585472	63020.4	74102	366189	36049.4
Perifosine	HMDB0256342	0.45204	0.000257522	2.56551	0.000185176	1.63842	0.018098		Organic acids and derivatives	Organic phosphoric acids and derivatives	Phosphate esters	6190.65	7039.91	7113.96	12628.5	27852.4	309892	13941.6	8553.79	7837.35	574.703	8001.36	14705	5172.52	2101.99	5954.85	9044.56	7950.84	12224	3640.58	10840.2	3809.12	3160.24	7476.82	6962.64	5356.52	8862.75	11091.3	18092.6	5626.65	11516.8	18355.5	32539.6
Protobassic acid	HMDB0034500	3.46694	0.000143018	2.2947	0.00540365	1.8886	0.00730122		Lipids and lipid-like molecules	Prenol lipids	Triterpenoids	11199.4	10156.9	20375.4	11579.5	11876.1	3256.68	69241.8	23646.4	2708.23	6894.98	3849.72	10519.8	10055.7	5182.32	10957.8	39731.2	12713.1	8963.29	11421.4	17484.3	11886.4	4343.37	3998.94	7038.35	5816.24	6060.26	8870.21	9240.5	4385.02	5441.83	4815.98	6954.54
Sideridiol	HMDB0036702	0.0361006	9.31619e-05	0.266426	0.0134012	0.362536	0.00705747		Lipids and lipid-like molecules	Prenol lipids	Diterpenoids	2.03989e-08	800.613	755.158	216.305	2.03989e-08	2.03989e-08	2.03989e-08	2.03989e-08	166.908	45730.9	1827.3	140.535	430.973	206.83	2.03989e-08	2.03989e-08	2.03989e-08	648.39	148.323	576.626	547.866	108.895	528.048	109.945	85.4544	47.2989	2.03989e-08	2.03989e-08	108.553	101.853	2.03989e-08	2.03989e-08
S-sulfanylglutathione	HMDB0304477	1.89443	0.0150136	2.11001	0.00293629	1.68204	0.0103695		Organic acids and derivatives	Carboxylic acids and derivatives	Amino acids, peptides, and analogues	4786.8	5401.71	7047.76	6001.78	11239.2	6261.34	4051.72	5059.22	10266.8	22681.1	9875.92	14061.4	6948.6	4851.24	5653.51	9222.06	8636.12	6889.59	3566.5	7872.48	5652.87	6215.99	7602.19	5213.95	4237.71	3490.38	7931.72	6554.17	3666.68	4723.4	6909.81	7385.48
Tetrahydroaldosterone	HMDB0258895	0.0370737	4.77991e-06	0.442309	0.0436154	0.312512	0.00937873		Organoheterocyclic compounds	Oxepanes	Unclassified	6176.24	6094.51	6819.3	9143.75	6000.9	12390.2	6987.61	6690.39	7649.63	2102.88	9989.29	6524.02	5402.39	11857.7	11563	7450.99	5010.99	5538.19	4303.96	12293.5	11289.1	5914.76	8159.61	4425.64	6356.68	9710.72	4921.99	6493.22	5948.48	7452.71	4824.84	18178.7
Trimethobenzamide	HMDB0014800	0.152277	0.0412241	0.106456	0.0379595	0.199898	0.0097202	C07178	Benzenoids	Benzene and substituted derivatives	Benzoic acids and derivatives	382306	262964	288036	382364	454126	344184	233150	366448	283249	253331	384687	418443	361547	201775	231501	204427	270470	340996	206046	223970	173281	189356	180477	271777	310294	179585	281739	290661	172417	326420	476942	563032
